# Supplementary material for: Whole-Genome Characterization of Inonotus hispidus from Ulmus macrocarpa and Its Comparative Genomics with Strains from Morus alba and Acer truncatum
Source: J Fungi (Basel). 2025 Apr 29;11(5):346. doi: 10.3390/jof11050346 (PMC12112678; doi:10.3390/jof11050346)
Supplement: Supplementary file 1 [file jof-11-00346-s001.zip]

Archive with 1 entries (1 files):
- jof-3543472-supplementary.xlsx
