# Supplementary material for: Whole-Genome Characterization of Inonotus hispidus from Ulmus macrocarpa and Its Comparative Genomics with Strains from Morus alba and Acer truncatum
Source: J Fungi (Basel). 2025 Apr 29;11(5):346. doi: 10.3390/jof11050346 (PMC12112678; doi:10.3390/jof11050346)
Supplement: Supplementary file 1 [file jof-11-00346-s001.zip › jof-3543472-supplementary.xlsx]

## Sheet: Sheet1
Supplementary Table 1. Statistics of AM whole genome sequencing information characteristics.
Statistics	AM
Genome Size	33809908
Gene Number	8366
Gene Length	11802855
GC Content	51.65
% of Genome(Genes)	34.91
Gene Average Length	1411
Gene Internal Length	22007053
Gene Internal GC Content	46.78
% of Genome(internal)	65.09
tRNA	94
snRNA	14
LTR	2636
DNA	536
LINE	372
SINE	8
RC	33
TR	2672
Minisatellite DNA	1759
Microsatellite DNA	536
